# Supplementary material for: Host-Imposed Copper Poisoning Impacts Fungal Micronutrient Acquisition during Systemic Candida albicans Infections
Source: PLoS One. 2016 Jun 30;11(6):e0158683. doi: 10.1371/journal.pone.0158683 (PMC4928837; doi:10.1371/journal.pone.0158683)
Supplement: S4 Table — (XLSX) [file pone.0158683.s008.xlsx]

## Sheet: S1 Table
S4 Table. Normalised qRT-PCR data for Fig 1A.
Progressive C. albicans infection affects the expression of copper homeostatic functions in the liver at transcript level.
					Cp			Mt1			Ctr1
					MGI:88476			MGI:97171			MGI:1333843
	Sample		1	2	average	1	2	average	1	2	average
	H1	Healthy, Replicate 1	2.103	1.811	1.957	9.08e-05	17.78	8.89005	0.2825	0.2722	0.27735
	H2	Healthy, Replicate 2	1.958	2.152	2.055	20.79	21.46	21.125	0.2837	0.3218	0.30275
	H3	Healthy, Replicate 3	2.342	2.128	2.235	15.75	19.9	17.825		0.3186	0.3186
	H4	Healthy, Replicate 4	2.707	2.619	2.663	17.13	19.08	18.105	0.0178	0.0231	0.02045
	E1	Early Infection (24 h), Replicate 1	51.16	20.38	35.77	2139	767.1	1453.05	1.97e-08	4.07e-07	2.1335e-07
	E2	Early Infection (24 h), Replicate 2	8.258	8.399	8.3285	1785	1624	1704.5	0.0404	0.05	0.0452
	E3	Early Infection (24 h), Replicate 3	4.251	3.97	4.1105	1145	1203	1174	0.0818	0.0816	0.0817
	E4	Early Infection (24 h), Replicate 4	6.33	6.671	6.5005	1438	1699	1568.5	0.00303	0.00116	0.002095
	L1	Late Infection (96 h), Replicate 1	2.826	30.36	16.593	1096	907.8	1001.9	0.202	6.97e-13	0.101
	L2	Late Infection (96 h), Replicate 2	31.3	5.298	18.299	2941	2.968	1471.98	1.42e-17	5.22e-14	2.61071e-14
	L3	Late Infection (96 h), Replicate 3	11.42	11.34	11.38	287.7	1147	717.35	1.04e-13	4.92e-06	2.46e-06
	L4	Late Infection (96 h), Replicate 4	12.52		12.52	1363	838.4	1100.7	1.08e-05	0.2163	0.108155
			fold difference	Mann-Whitney U test			fold difference	Mann-Whitney U test
			E:H	p value			L:H	p value
		Cp	6.14024	0.00094			6.59843	0.00148
		Mt1	89.4692	0.00094			65.0835	0.01016
		Ctr1	0.140342	0.02382			0.227556	0.00652
			Mann-Whitney test was used only after Kruskal-Wallis statistics indicated difference (p<0.05) for multiclass comparisons
