# Supplementary material for: Host-Imposed Copper Poisoning Impacts Fungal Micronutrient Acquisition during Systemic Candida albicans Infections
Source: PLoS One. 2016 Jun 30;11(6):e0158683. doi: 10.1371/journal.pone.0158683 (PMC4928837; doi:10.1371/journal.pone.0158683)
Supplement: S5 Table — (XLSX) [file pone.0158683.s009.xlsx]

## Sheet: 2S Table
S5 Table. Normalised qRT-PCR data for Fig 2D.
Systemic candidiasis perturbs copper homeostatic functions of the kidney, as illustrated by changes in the expression of genes encoding copper-associated functions.
					Atox1			Ccs			Cox1			Cox17			Sod1			Sod2			Cp			AtpB			Drp1			Mfn2			Nrf1
					MGI:1333855			MGI:1333783			MGI:102504			MGI:1333806			MGI:98351			MGI:98352			MGI:88476			MGI:107801			MGI:1921256			MGI:2442230			MGI:1332235
	Sample		1	2	average	1	2	average	1	2	average	1	2	average	1	2	average	1	2	average	1	2	average	1	2	average	1	2	average	1	2	average	1	2	average
	H1	Healthy, Replicate 1	0.7755	0.859	0.81725	0.9311	1.078	1.00455	2339	2370	2354.5	1455	1888	1671.5	14.04	13.3	13.67	4.55e-19	0.9152	0.4576	73.68	75.32	74.5	0.3944	0.426	0.4102	0.766	0.59	0.678	0.4239	0.6719	0.5479	0.7683	0.8255	0.7969
	H2	Healthy, Replicate 2	0.5018	0.4707	0.48625	0.455	1.093	0.774	2093	2860	2476.5	17000	13800	15400	16.64	16.06	16.35	1.513	0	0.7565	95.73	78.2	86.965	1.009	0.8792	0.9441	1.107	0.9897	1.04835	0.5485	1.846	1.19725	0.9564	0.9451	0.95075
	H3	Healthy, Replicate 3	0.6875	0.4959	0.5917	0.8855	2.555	1.72025	2389	2237	2313	15100	25200	20150	13.91	16.31	15.11	0.00669	4.354	2.18034	88.28	87	87.64	1.239	1.411	1.325	1.003	0.9715	0.98725	1.45	0.6214	1.0357	0.9789	1.008	0.99345
	E1	Early Infection (24 h), Replicate 1	0.5733	0.5332	0.55325	0.9247	0.9642	0.94445	223.3	476.7	350	2373	2403	2388	3.25	1.955	2.6025	0	0.8536	0.4268	134.3	117.7	126	2.178	1.342	1.76	1.178	0.555	0.8665	0.8112	0.4638	0.6375	1.321	0.672	0.9965
	E2	Early Infection (24 h), Replicate 2	0.8734		0.8734	1.846		1.846	350	382.2	366.1	339.9		339.9	1.44	1.421	1.4305	8.89e-07	4.3e-07	6.595e-07	222.7	146.5	184.6	3.85e-05	1.4e-06	1.995e-05	0.0021	0.00232	0.00221	0.0024	2.22e-06	0.00120111	0.0157	0.0231	0.0194
	E3	Early Infection (24 h), Replicate 3	0.5864	0.6902	0.6383	1.021	0.9061	0.96355	197.1	350.8	273.95	4525	3350	3937.5	1.501	2.098	1.7995	1.822	1.629	1.7255	155.1	205.5	180.3	2.554	1.972	2.263	1.414	1.079	1.2465	0.00737	1.35e-10	0.003685	1.726	1.4	1.563
	E4	Early Infection (24 h), Replicate 4	1.189	0.6736	0.9313	0.9993	2.986	1.99265	351.1	3.35e-05	175.55	682.4		682.4	1.7	1.484	1.592	0.0158	0.00384	0.00982	190.2	214.3	202.25	0.0636	0.1365	0.10005	0.2291	0.2662	0.24765	1.151	0.000386	0.575693	0.3994	0.4181	0.40875
	L1	Late Infection (96 h), Replicate 1	0.1865	0.514	0.35025	0.9518	0.9024	0.9271	202.1	241.4	221.75	581.8	994.1	787.95	1.013	1.109	1.061	0.0458	1.21e-14	0.0229	555.9	734.2	645.05	8.67e-35	1.476	0.738	1.137	0	0.5685	0.7365	1.269	1.00275	1.148	1.31	1.229
	L2	Late Infection (96 h), Replicate 2	0.5837	0.8382	0.71095	0.7646	1.32	1.0423	61.06	78.73	69.895	1793	1411	1602	0.8046	0.9704	0.8875	0.3418		0.3418	491.7	565.1	528.4	2.341		2.341	1.335		1.335	9.02e-07		9.02e-07	1.171		1.171
	L3	Late Infection (96 h), Replicate 3	0.9857	0.6872	0.83645	0.885	0.9669	0.92595	235.9	350	292.95	1533	2195	1864	1.179	1.743	1.461	0.5712	0.4179	0.49455	584.8	672.1	628.45	1.693	1.713	1.703	0.9935	0.712	0.85275	0.7244	0.4643	0.59435	1.044	0.7732	0.9086
		0 = not determined
				fold difference	Mann-Whitney U test			fold difference	Mann-Whitney U test
				E:H	p value			L:H	p value
			Atox1
			Ccs
			Cox1	0.122368	0.00244			0.0779038	0.00512
			Cox17	0.148056	0.12852			0.114287	0.03078
			Sod1	0.123385	0.00244			0.0755484	0.00512
			Sod2
			Cp	2.08692	0.00244			7.2335	0.00512
			AtpB
			Drp1
			Mfn2
			Nrf1
			Mann-Whitney test was used only after Kruskal-Wallis statistics indicated difference (p<0.05) for multiclass comparisons
