# Supplementary material for: Host-Imposed Copper Poisoning Impacts Fungal Micronutrient Acquisition during Systemic Candida albicans Infections
Source: PLoS One. 2016 Jun 30;11(6):e0158683. doi: 10.1371/journal.pone.0158683 (PMC4928837; doi:10.1371/journal.pone.0158683)
Supplement: S6 Table — (XLSX) [file pone.0158683.s010.xlsx]

## Sheet: S3 Table
S6 Table. Normalised qRT-PCR data for Fig 3A.
C. albicans senses and responds to the copper redistribution in the colonised kidney during systemic candidiasis by readjusting the expression of copper-associated genes.
			ATX1	CRD2	CRP1	CTR1	CTR2	CUP2	FRET7	GPA2	HAP43	MAC1	SCO1	SOD1	SOD5	SUR7
			orf19.2369	orf19.4674	orf19.4784	orf19.3646	orf19.4720	orf19.5001	orf19.6139	orf19.1621	orf19.681	orf19.7068	orf19.7325	orf19.2770	orf19.2060	orf19.3414
	Sample
	E1	Early Infection (24 h), Replicate 1	0.9759	0.05245	0	0.249	0.13535	0.2628	0	0	0.6694	0.32085	76.2855	2.37	1.8335	0.71625
	E2	Early Infection (24 h), Replicate 2	0.5555	0.0502	11.89	0.1598	0.0341	0.1321	0.01	0.8175	0.37985	0.08525	6.1165	1.65	0.95655	0.4158
	E3	Early Infection (24 h), Replicate 3	0.73785	0.02765	0	0.1929	0.05985	0.23425	0.00551	0.78655	0.5947	0.18955	8.748	1.937	2.006	0.5288
	E4	Early Infection (24 h), Replicate 4	0.53165	0.04695	5.95	0.1633	0.0607	0.1495	0.00335	0.8323	0.57295	0.2897	10.249	1.8445	1.4505	0.48605
	E5	Early Infection (24 h), Replicate 5	0.35805	0.0144263	8.73338	0.099825	0.0182125	0.080975	0.00374125	0.492037	0.294075	0.0909125	9.14238	0.561225	0.694638	0.115788
	E6	Early Infection (24 h), Replicate 6	0.24895	0.0183425	13.405	0.0766625	0.0172875	0.0893375	0	0.683925	0.363875	0.218388	5.8264	0.705512	0.735513	0.129387
	E7	Early Infection (24 h), Replicate 7	0.39905	0.025975	9.125	0.114875	0.0258125	0.1154	0.00373625	0.744675	0.391725	0.204962	9.0365	0.707062	0.832562	0.103525
	E8	Early Infection (24 h), Replicate 8	0.31625	0.0346875	8.4725	0.120163	0.0358875	0.0502875	0.0056125	0.65525	0.56495	0.0415088	12.2669	0.575025	0.623337	0.13575
	L1	Late Infection (96 h), Replicate 1	0.36455	0.02985	0	0.92945	0.06085	0.0849	0.02705	0.37455	0.35235	0.24	5.263	0.60305	2.92	0.8684
	L2	Late Infection (96 h), Replicate 2	1.93585	0.1521	0	0.8465	0.6757	0	0	0	2.1435	0.3847	12.105	0	2.01	2.0205
	L3	Late Infection (96 h), Replicate 3	1.2725	0.23945	0	1.0382	0	0	0	0	5.4505	0.908	20.35	0	0	4.0335
	L4	Late Infection (96 h), Replicate 4	1.2645	0	0	1.491	0	0.657	0.1598	0	2.199	0.2241	23.795	0	2.745	2.2375
	L5	Late Infection (96 h), Replicate 5	0.658438	0.02925	0	0.213425	0.02495	0.0987625	0.028325	2.2145	0	0.171675	2.846	0.493025	0.9956	0.201075
	L6	Late Infection (96 h), Replicate 6	0.496287	0.0350375	0	0.198288	0.0379375	0.437625	0.0184	2.36688	0.414125	0	0	0.8835	0.628988	0.2409
	L7	Late Infection (96 h), Replicate 7	1.01215	0.0667625		0.356137	0.0351375	1.26587	0	0	1.66037	0	0	0.6317	0.40015	0.38365
		L:E fold change	1.94143	2.33253	0	4.92783	2.46333	2.60854	8.35502	1.13002	3.6449	1.52934	0.534267	0.28833	1.21383	4.33695
		p value (Mann-Whitney U test)	0.05614	0.32708	0.02382	0.00318	0.86502	0.95216	0.45326	0.32708	0.32708	0.77182	0.3843	0.02382	0.86502	0.07346
	0 = not determined
