# Supplementary material for: Host-Imposed Copper Poisoning Impacts Fungal Micronutrient Acquisition during Systemic Candida albicans Infections
Source: PLoS One. 2016 Jun 30;11(6):e0158683. doi: 10.1371/journal.pone.0158683 (PMC4928837; doi:10.1371/journal.pone.0158683)
Supplement: S7 Table — (XLSX) [file pone.0158683.s011.xlsx]

## Sheet: S4 Table
S7 Table. Normalised qRT-PCR data for Fig 3B.
The C. albicans gene expression pattern in fungal cells isolated from the colonised kidneys is distinct from the fungal response to the blood.
									Healthy Blood									Early Infection								Late Infection
			1_1	1_2	2_1	2_2	3_1	3_2	average	1	2	3	4	5	6	7	8	(24 h) average	1	2	3	4	5	6	7	(96 h) average
	ATX1	orf19.2369	0.0392	0.0368	0.0457	0.0528	0.2377	0.0463	0.0764167	0.35805	0.24895	0.39905	0.31625	0.9759	0.5555	0.73785	0.53165	0.5154	0.658438	0.496287	1.01215	0.36455	1.93585	1.2725	1.2645	1.00061
	CRD2	orf19.4674	0.0416	0.049	0.04	0.0446	0.1383	0.0688	0.0637167	0.0144263	0.0183425	0.025975	0.0346875	0.05245	0.0502	0.02765	0.04695	0.0338352	0.02925	0.0350375	0.0667625	0.02985	0.1521	0.23945	0	0.0789214
	CRP1	orf19.4784	0.0774	0.0744	0.1403	0.1546	0.4151	0.0949	0.15945	8.73338	13.405	9.125	8.4725	0	11.89	0	5.95	7.19698	0	0	0	0	0	0	0	0
	CTR1	orf19.3646	0.2423	0.2386	0.2029	0.2319	1.001	0.2741	0.365133	0.099825	0.0766625	0.114875	0.120163	0.249	0.1598	0.1929	0.1633	0.147066	0.213425	0.198288	0.356137	0.92945	0.8465	1.0382	1.491	0.724714
	CTR2	orf19.4720	0.00703	0.00669	0.0089	0.0101	0.0113	0.00622	0.00837333	0.0182125	0.0172875	0.0258125	0.0358875	0.13535	0.0341	0.05985	0.0607	0.0484	0.02495	0.0379375	0.0351375	0.06085	0.6757	0	0	0.119225
	CUP2	orf19.5001	0.0365	0.0345	0.0408	0.0437	0.0686	0.0328	0.0428167	0.080975	0.0893375	0.1154	0.0502875	0.2628	0.1321	0.23425	0.1495	0.139331	0.0987625	0.437625	1.26587	0.0849	0	0	0.657	0.363452
	GPA2	orf19.1621	0.1632	0.1493	0.1666	0.1743	0.0653	0.1626	0.146883	0.492037	0.683925	0.744675	0.65525	0	0.8175	0.78655	0.8323	0.62653	2.2145	2.36688	0	0.37455	0	0	0	0.707989
	SCO1	orf19.7325	0.2759	0.2671	0.2732	0.2994	0.3044	0.3334	0.292233	9.14238	5.8264	9.0365	12.2669	76.2855	6.1165	8.748	10.249	17.2089	2.846	0	0	5.263	12.105	20.35	23.795	9.19414
		0 = not determined
			Healthy Blood	Early Infection	Late Infection				fold difference	Mann-Whitney U test			fold difference	Mann-Whitney U test
				(24 h)	(96 h)				E:Healthy Blood		p value		L:Healthy Blood		p value
	ATX1	orf19.2369	0.0764167	0.453792	1.00061			ATX1	6.7446		0.000148204		13.0941		0.0330712
	CRD2	orf19.4674	0.0637167	0.0303427	0.0789214			CRD2	0.531025		0.0108492		1.23863		0.21853
	CRP1	orf19.4784	0.15945	8.10931	0			CRP1	45.1363		0.034965		0		1.12931e-05
	CTR1	orf19.3646	0.365133	0.132337	0.724714			CTR1	0.402772		0.000101048		1.98479		0.355124
	CTR2	orf19.4720	0.00837333	0.0403667	0.119225			CTR2	5.78025		0.00100375		14.2387		0.494192
	CUP2	orf19.5001	0.0428167	0.120888	0.363452			CUP2	3.25414		0.0331202		8.48856		0.26808
	GPA2	orf19.1621	0.146883	0.632344	0.707989			GPA2	4.26549		0.0286372		4.82008		0.0719976
	SCO1	orf19.7325	0.292233	14.4953	9.19414			SCO1	58.8875		0.000101048		31.4617		0.295426
		0 = not determined						Mann-Whitney test was used only after Kruskal-Wallis statistics indicated difference (p<0.05) for multiclass comparisons
