# Supplementary material for: Host-Imposed Copper Poisoning Impacts Fungal Micronutrient Acquisition during Systemic Candida albicans Infections
Source: PLoS One. 2016 Jun 30;11(6):e0158683. doi: 10.1371/journal.pone.0158683 (PMC4928837; doi:10.1371/journal.pone.0158683)
Supplement: S8 Table — (XLSX) [file pone.0158683.s012.xlsx]

## Sheet: S5 Table
S8 Table. Normalised qRT-PCR data for Fig 3C.
C. albicans transcriptional response to the blood from healthy animals ('Healthy blood') and animals 24 h post infection('24 h blood') differs from that of in vitro ('NGY') grown cells.
									NGY									Healthy blood						24 h blood
			1_1	1_2	2_1	2_2	3_1	3_2	average	1_1	1_2	2_1	2_2	3_1	3_2	4_1	4_2	average	1	2_1	2_2	3_1	3_2	average
	ATX1	orf19.2369	0.471	0.3689	0.3336	0.2521	0.4549	0.3326	0.36885	0.103	0.098	0.1342	0.1268	0.1726	0.0446	0.1109	0.0982	0.111037	0.0927	0.1699	0.187	0.2059	0.1763	0.16636
	CRD2	orf19.4674	0.4496	0.407	0.4712	0.3645	0.589	0.5504	0.47195	0.104	0.0791	0.0828	0.0777	0.2055	0.2247	0.1063	0.0971	0.12215	0.1025	0.1544	0.1462	0.1391	0.1305	0.13454
	CRP1	orf19.4784	0.2801	0.1625	0.418	0.8594	0.2825	0.2416	0.374017	0.0457	0.0403	0.0844	0.0815	0.3091	0	0.0382	0.0397	0.0798625	0.0276	0.1091	0.0938	0.0671	0.0958	0.07868
	CSA1	orf19.7114	0.3728	0.3848	0.2894	0.5246	0.784	0.7167	0.51205	0.0608	0.0733	0.0545	0.0545	0.1389	0.148	0.4281	0.4295	0.17345	0.0832	0.096	0.0913	0.2941	0.3058	0.17408
	CSA2	orf19.3117	0.1111	0	0.3683	0.2488	0.0271	0.0299	0.130867	0.00443	3.07e-07	0.0207	0.00259	0.00459	0.00727	0	0	0.00494754	0.00662	0.0554	0.00502	0.0139	0.0141	0.019008
	CTR1	orf19.3646	8.14e-11	0.556	0.4212	0.5092	0.5337	0.5422	0.42705	0.243	0.2574	0.2348	0.2418	0.2126	0.1798	0.2744	0.3245	0.246037	0.3818	0.4447	0.4019	0.3924	0.35	0.39416
	CTR2	orf19.4720	0.0408	0.0418	0.0701	0.0708	0.0238	0.0187	0.0443333	0.0104	0.0104	0.0121	0.0114	0.0205	0.0114	0.00775	0.00706	0.0113762	0.00993	0.02	0.0174	0.0128	0.0128	0.014586
	CUP2	orf19.5001	0.0856	0.0873	0.0729	0.1133	0.0621	0.0631	0.0807167	0.04	0.0398	0.0443	0.0427	0.028	0.0314	0.118	0	0.043025	0.0354	0.0621	0.0636	0.0599	0.048	0.0538
	FET34	orf19.4215	0.1421	0.1001	0.1084	0.1633	0.062	0.0653	0.106867	0.2009	0.1921	0.2377	0.2294	0.1243	0.1317	0.0762	0.1692	0.170188	0.1769	0.1721	0.1634	0.1148	0.1134	0.14812
	FRE10	orf19.1415	0.0345	0.00975	0.0686	0.00245	0.00866	0.00865	0.0221017	0.0175	0.0176	0.0262	0.0252	0.01	0.00964	0	0.0323	0.017305	0.0159	0.02	0.0222	0.0117	0.0106	0.01608
	FRE7	orf19.6139	0.00046	0.000171	0.00185	0.00105	0.00114	0.000585	0.000876	0.000159	0.000201	0		9.67e-05	0.000369	0.000167		0.00016545	0.000386	0.000368	0.000347	0.000301	0.000256	0.0003316
	FTR1	orf19.7219	1.612	2.551	1.2	1.692	1.08	1.347	1.58033	0.9159	0.9697	1.066	1.023	0.7404	0.6522	0.8141	1.134	0.914412	1.018	1.162	1.208	0.852	0.7601	1.00002
	GPA2	orf19.1621	0.1155	0.1063	0.1981	0.1996	0.1747	0.1682	0.1604	0.1723	0.153	0.1844	0.1775	0.1404	0.139	0.0421	0.1801	0.1486	0.1489	0.2242	0.2143	0.154	0.1416	0.1766
	HMX1	orf19.6073	3.5e-06	9.055	7.095	8.229	4.909	4.849	5.6895	0.4375	0.461	1.364	1.414	0.4504	0.4916	2.011	1.01e-10	0.828688	0.8555	2.143	2.022	0.9765	1.003	1.4
	PGA10	orf19.5674	0.0129	0.00983	0.036	0	0.0103	0.016	0.0141717	0.000474	0.0017	0.00252	0.00195	0.0034	0	0	0.334	0.0430055	0.00189	0.00351	0.0403	0.0104	0.000188	0.0112576
	SCO1	orf19.7325	2.37	2.309	4.18	2.978	1.546	1.561	2.49067	0.7039	0.6681	0.6976	0.735	2.667	4.034	0.7452	0.6623	1.36414	0.6645	1.106	1.157	1.529	1.682	1.2277
	SIT1	orf19.2179	0.9813	1.012	0.7856	1.096	0.2832	0.2507	0.7348	0.0634	0.0666	0.2706	0.2717	0.1081	0.108	0.3608	0.363	0.201525	0.0776	0.2692	0.2594	0.2302	0.2266	0.2126
			NGY	Healthy blood	24 h blood		NGY:Healthy blood		Mann-Whitney U test			24 h blood: Healthy blood		Mann-Whitney U test
									p value					p value
	ATX1	orf19.2369	0.36885	0.111037	0.16636		3.32185		0.00244		ATX1	1.49823		0.09296
	CRD2	orf19.4674	0.47195	0.12215	0.13454		3.86369		0.00244		CRD2	1.10143		0.27134
	CRP1	orf19.4784	0.374017	0.0798625	0.07868		4.68326		0.01174		CRP1	0.985193		0.34212
	CSA1	orf19.7114	0.51205	0.17345	0.17408		2.95215		0.02382		CSA1	1.00363		0.61006
	CSA2	orf19.3117	0.130867	0.00494754	0.019008		26.4509		0.03318		CSA2	3.84191		0.0477
	CTR1	orf19.3646	0.42705	0.246037	0.39416		1.73571		0.0455		CTR1	1.60203		0.00438
	CTR2	orf19.4720	0.0443333	0.0113762	0.014586		3.89701		0.00374		CTR2	1.28214		0.16452
	CUP2	orf19.5001	0.0807167	0.043025	0.0538		1.87604		0.02382		CUP2	1.25044		0.12356
	FET34	orf19.4215	0.106867	0.170188	0.14812		0.627935		0.0455		FET34	0.870334		0.34212
	FRE10	orf19.1415	0.0221017	0.017305	0.01608						FRE10
	FRE7	orf19.6139	0.000876	0.00016545	0.0003316		5.29465		0.01314		FRE7	2.00423		0.05486
	FTR1	orf19.7219	1.58033	0.914412	1.00002		1.72825		0.00374		FTR1	1.09362		0.41794
	GPA2	orf19.1621	0.1604	0.1486	0.1766						GPA2
	HMX1	orf19.6073	5.6895	0.828688	1.4		6.86568		0.03318		HMX1	1.68942		0.12356
	PGA10	orf19.5674	0.0141717	0.0430055	0.0112576						PGA10
	SCO1	orf19.7325	2.49067	1.36414	1.2277		1.82582		0.06148		SCO1	0.899983		0.50926
	SIT1	orf19.2179	0.7348	0.201525	0.2126		3.6462		0.02382		SIT1	1.05496		0.82588
						Mann-Whitney test was used only after Kruskal-Wallis statistics indicated difference (p<0.05) for multiclass comparisons
