# Supplementary material for: Host-Imposed Copper Poisoning Impacts Fungal Micronutrient Acquisition during Systemic Candida albicans Infections
Source: PLoS One. 2016 Jun 30;11(6):e0158683. doi: 10.1371/journal.pone.0158683 (PMC4928837; doi:10.1371/journal.pone.0158683)
Supplement: S9 Table — (XLSX) [file pone.0158683.s013.xlsx]

## Sheet: S6 Table
S9 Table. Normalised qRT-PCR data for S4 Fig.
The effect of copper and iron chelation on the expression of C. albicans genes encoding core metabolism and metal homeostatic functions.
									BPS							BCS							CONTROL
			1_1	1_2	2_1	2_2	3_1	3_2	average	1_1	1_2	2_1	2_2	3_1	3_2	average	1_1	1_2	2_1	2_2	3_1	3_2	average
	CDC19	orf19.3575	0.4484	0.393	0.678	0.7183	0.9787	0.8986	0.685167	0.7213	0.7587	0.2262	0.2058	0.5862	0.6151	0.518667	0.6285	0.5981	0.4467	0.4437	0.9194	0.8708	0.651
	CRP1	orf19.4784	0.3345	0.3496	0.1343	0.1364	0.2738	0.2852	0.252233	0.3137	0.3164	0.1921	0.1843	0.2303	0.2263	0.243833	0.3993	0.3926	0.1725	0.1642	0.2993	0.2793	0.2845
	CSA1	orf19.7114	1.115	1.029	2.14	2.482	1.055	0.9811	1.46433	0.7847	0.7864	0.8645	0.812	0.8403	1.015	0.849067	0.8549	0.8193	1.835	1.927	0.7718	0.7323	1.15623
	CSA2	orf19.3117	0.0326	0.0388	0.3371	0.3466	0.0423	0.0411	0.1397	0.0346	0.0318	0.1409	0.148	0.0327	0.0245	0.0686333	0.0328	0.0361	0.2411	0.2298	0.0218	0.0258	0.0978333
	CTR1	orf19.3646	0.0707	0.0708	0.2168	0.2124	0.0741	0.0695	0.119033	0.1749	0.168	0.2559	0.244	0.13	0.1329	0.184233	0.0133	0.0125	0.00927	0.0088	0.0183	0.0174	0.0132433
	FRE7	orf19.6139	1.34e-05	1.04e-05	2.19e-05	1.46e-05	3.7e-06	9.05e-06	1.183e-05	2.16e-05	2.4e-05	3.41e-05	3.49e-05	1.59e-05	1.52e-05	2.43e-05	1.22e-06	3.14e-06	1.42e-06	4.82e-06	1.09e-06	2.2e-06	2.04e-06
	FTR1	orf19.7219	4.788	4.758	5.388	5.821	4.562	4.83	5.02267	4.456	4.274	7.519	7.127	5.234	5.866	5.74167	5.252	4.908	6.973	6.42	4.832	4.75	5.51967
	HMX1	orf19.6073	0.2383	0.2353	0.2972	0.3187	0.1522	0.1465	0.2313	0.109	0.1109	0.0553	0.0578	0.1132	0.1142	0.0933667	0.1054	0.0895	0.1346	0.1249	0.0941	0.0846	0.1053
	ICL1	orf19.6844	0.000584	0.000577	0.00218	0.00171	0.00136	0.00135	0.00129	0.000546	0.000638	0.000355	0.000264	0.000897	0.000562	0.000535333	0.00137	0.00092	0.000432	0.000723	0.0011	0.000788	0.000870333
	MLS1	orf19.4833	0.0552	0.0575	0.0591	0.0448	0.1693	0.1238	0.0841667	0.0641	0.0803	0.0202	0.0211	0.0748	0.0809	0.0567333	0.0821	0.067	0.0331	0.0284	0.1065	0.1373	0.0752667
	PCK1	orf19.7514	0.0591	0.0604	0.0554	0.0557	0.0288	0.0309	0.0484333	0.065	0.0678	0.0406	0.0385	0.0295	0.0283	0.0449333	0.045	0.0435	0.0431	0.0419	0.0246	0.0246	0.0371
	PGA10	orf19.5674	0.015	0.0148	0.0152	0.0153	0.0329	0.033	0.0210667	0.0231	0.0236	0.00645	0.00491	0.0236	0.034	0.0190767	0.0279	0.0256	0.00973	0.00985	0.0345	0.0319	0.02323
			BPS:CONTROL	Mann-Whitney U test			BCS:CONTROL	Mann-Whitney U test
				p value				p value
	CDC19	orf19.3575
	CRP1	orf19.4784
	CSA1	orf19.7114	1.26647	0.12852			0.734339	0.93624
	CSA2	orf19.3117
	CTR1	orf19.3646	8.98817	0.00512			13.9114	0.00512
	FRE7	orf19.6139	5.79902	0.0083			11.9118	0.00512
	FTR1	orf19.7219
	HMX1	orf19.6073	2.19658	0.00512			0.886673	0.81034
	ICL1	orf19.6844	1.48219	0.37886			0.61509	0.06576
	MLS1	orf19.4833
	PCK1	orf19.7514
	PGA10	orf19.5674
		Mann-Whitney test was used only after Kruskal-Wallis statistics indicated difference (p<0.05) for multiclass comparisons
