# Supplementary material for: Host-Imposed Copper Poisoning Impacts Fungal Micronutrient Acquisition during Systemic Candida albicans Infections
Source: PLoS One. 2016 Jun 30;11(6):e0158683. doi: 10.1371/journal.pone.0158683 (PMC4928837; doi:10.1371/journal.pone.0158683)
Supplement: S10 Table — (XLSX) [file pone.0158683.s014.xlsx]

## Sheet: S7 Table
S10 Table. Normalised qRT-PCR data for Fig 5E.
The transcript levels for key metabolic genes are perturbed in ctr1 cells vs. SC5314, in the absence ('no copper supplementation') and presence ('copper supplementation') of copper.
					ctr1, no copper supplementation											SC5314, copper supplementation
			Glucose	Glycerol	Ethanol	Oleic Acid	Glucose/	Glucose/	Glucose/					Glucose	Glycerol	Ethanol	Oleic Acid	Glucose/	Glucose/	Glucose/
							Glycerol	Ethanol	Oleic Acid									Glycerol	Ethanol	Oleic Acid
	CDC19	orf19.3575	0.363583	0.0341	0.0472167	0.0487	0.513283	0.346583	0.55745			CDC19	orf19.3575	0.100833	0.00223667	0.00376583	0.727273	0.142133	0.0990833	0.307817
	FOX2	orf19.1288	0.00239333	0.0852333	0.228433	0.07725	0.00471733	0.000576667	0.0124017			FOX2	orf19.1288	0.0008445	0.00769833	0.00448833	1.04923	0.0015415	0.00129217	0.01035
	ICL1	orf19.6844	0.000778333	0.159767	0.467017	0.0593	0.00116833	0.00212483	0.00187133			ICL1	orf19.6844	0.00763167	0.0292333	0.0281333	1.14793	0.00610833	0.00386833	0.00832333
	MLS1	orf19.4833	0.175267	1.68768	3.10015	1.18155	0.2011	0.0368	0.126033			MLS1	orf19.4833	0.10235	0.345133	0.464433	0.836307	0.0943667	0.0665	0.0668667
	PCK1	orf19.7514	0.01185	0.680967	3.50567	2.649	0.0137983	0.0637	0.0269333			PCK1	orf19.7514	0.0813667	0.780383	0.497117	0.817723	0.116967	0.0566667	0.159083
					SC5314, no copper supplementation											ctr1, copper supplementation
			Glucose	Glycerol	Ethanol	Oleic Acid	Glucose/	Glucose/	Glucose/					Glucose	Glycerol	Ethanol	Oleic Acid	Glucose/	Glucose/	Glucose/
							Glycerol	Ethanol	Oleic Acid									Glycerol	Ethanol	Oleic Acid
	CDC19	orf19.3575	0.486083	0.0428	0.0335833	0.03905	0.473667	0.535783	0.906383			CDC19	orf19.3575	0.191765	0.00786833	0.0127167	0.211191	0.232683	0.0742167	0.380817
	FOX2	orf19.1288	0.000460333	0.0363667	0.0285167	0.06195	0.00082	0.005366	0.00234817			FOX2	orf19.1288	0.002044	0.0413667	0.197685	0.588997	0.002084	0.000546	0.0109167
	ICL1	orf19.6844	0.00264833	0.15775	0.409683	0.1085	0.00182167	0.00283333	0.00388			ICL1	orf19.6844	0.00111695	0.0422833	0.0896317	0.556239	0.00110755	0.00013605	0.00302183
	MLS1	orf19.4833	0.22502	1.96983	5.33367	2.1015	0.168683	0.0735	0.08665			MLS1	orf19.4833	0.0494333	0.703233	1.01552	0.582582	0.055025	0.01044	0.0332217
	PCK1	orf19.7514	0.0222833	1.39398	2.42217	5.0555	0.0188167	0.147333	0.0093			PCK1	orf19.7514	0.059732	0.351033	0.993283	0.453454	0.0785817	0.0498833	0.0455333
					ctr1 vs. SC5314, no copper supplementation											ctr1 vs. SC5314, copper supplementation
			Glucose	Glycerol	Ethanol	Oleic Acid	Glucose/	Glucose/	Glucose/					Glucose	Glycerol	Ethanol	Oleic Acid	Glucose/	Glucose/	Glucose/
							Glycerol	Ethanol	Oleic Acid									Glycerol	Ethanol	Oleic Acid
	CDC19	orf19.3575	0.747986	0.796729	1.40596	1.24712	1.08364	0.646872	0.615027			CDC19	orf19.3575	1.9018	3.51788	3.37685	0.290388	1.63708	0.749033	1.23715
	FOX2	orf19.1288	5.19913	2.34372	8.01052	1.24697	5.75285	0.107467	5.28143			FOX2	orf19.1288	2.42037	5.37346	44.0442	0.561359	1.35193	0.422546	1.05475
	ICL1	orf19.6844	0.293896	1.01278	1.13995	0.546544	0.641354	0.749941	0.482302			ICL1	orf19.6844	0.146357	1.44641	3.18596	0.48456	0.181318	0.0351702	0.363056
	MLS1	orf19.4833	0.778894	0.856765	0.581242	0.562241	1.19217	0.50068	1.45451			MLS1	orf19.4833	0.482983	2.03757	2.18657	0.696613	0.583098	0.156992	0.496834
	PCK1	orf19.7514	0.531788	0.488504	1.44733	0.523984	0.733304	0.432353	2.89606			PCK1	orf19.7514	0.734109	0.449822	1.99809	0.554533	0.67183	0.880294	0.286223
