# Supplementary material for: Host-Imposed Copper Poisoning Impacts Fungal Micronutrient Acquisition during Systemic Candida albicans Infections
Source: PLoS One. 2016 Jun 30;11(6):e0158683. doi: 10.1371/journal.pone.0158683 (PMC4928837; doi:10.1371/journal.pone.0158683)
Supplement: S11 Table — (XLSX) [file pone.0158683.s015.xlsx]

## Sheet: S8 Table
S11 Table. Normalised qRT-PCR data for Fig 5F.
Changes in C. albicans transcript levels during renal colonisation.
					E1			E2			E3			E4			L1			L2			L3			L4			L5
			1	2	average	1	2	average	1	2	average	1	2	average	1	2	average	1	2	average	1	2	average	1	2	average	1	2	average
	ATO1	orf19.6169	0.0615	0.0443	0.0529	0.0918	0	0.0459	0.0743	0.0835	0.0789	0	0.3397	0.16985	0.1151	0	0.05755	0.1175	0.1128	0.11515	0.1916	0.2808	0.2362	0	0	0	0.5201	0.4238	0.47195
	ATO5	orf19.6997	0	0	0	0	0	0	0.00304	0	0.00152	0	0	0	0	0	0	1.16e-06	0.000805	0.00040308	0	0	0	0	1.55e-05	7.75e-06		0	0
	CDC19	orf19.3575	0.8985	0.9741	0.9363	1.122	0.8668	0.9944	0.8916	0.8137	0.85265	1.547	1.046	1.2965	0.4028	0.1847	0.29375	0.5322	0.4991	0.51565	0.5071	0.7046	0.60585	0.9761	1.472	1.22405	0.7603	0.7529	0.7566
	DUR1,2	orf19.780	0.1693	0.098	0.13365	0.2426	0.3367	0.28965	0.2149	0.143	0.17895	0	0	0	0	0	0	0.0469	0.3211	0.184	0	0	0	0	0	0	0	0	0
	FOX2	orf19.1288	0	0	0	0	0	0	0	0	0	0	0	0	0	0	0	0	0	0	0	0	0	0	0	0	0	0	0
	ICL1	orf19.6844	0	0	0	0	0	0	0	0	0	0	0	0	0	0.0734	0.0367	0	0	0	0	0	0	0	0	0	0	0	0
	MLS1	orf19.4833	0.0452	0.2248	0.135	0.2037	0	0.10185	0.0869	0	0.04345	0	0.176	0.088	0.5068	0.4599	0.48335	0.2572	0.3319	0.29455	0.2345	0	0.11725	0.1896	0.2155	0.20255	0.5086	0.3192	0.4139
	OLE1	orf19.5117	0.731	0.6654	0.6982	1.049	0.7213	0.88515	0.7753	0.7549	0.7651	1.759	1.338	1.5485	1.656	1.766	1.711	1.426	1.355	1.3905	1.171	0.9577	1.06435	2.524	2.177	2.3505	2.28	1.876	2.078
	PCK1	orf19.7514	0.2856	0.19	0.2378	0.7947	0.3595	0.5771	0.376	0.4371	0.40655	0.928	0.8696	0.8988	0.8757	1.297	1.08635	1.171	1.042	1.1065	1.258	0.9353	1.09665	0	1.367	0.6835	0.6205	0.8439	0.7322
	PHR1	orf19.3829	0	1.873	0.9365	0	0	0	1.284	2.853	2.0685	0	0	0	0.5154	0.6679	0.59165	0.4097	0.3545	0.3821	0	0	0	0	0	0	0	0	0
	PHR2	orf19.6081	1.415	1.249	1.332	0	0	0	1.219	1.54	1.3795	0	0	0	0.8243	0	0.41215	0.426	0.4862	0.4561	0	0	0	0	0	0	0	0	0
	SAP2	orf19.3708	0	0	0	0	0	0	0	0	0	0	0	0	0	0	0	0.0164	0.0132	0.0148	0	0	0	0	0	0	0	0	0
	SAP5	orf19.5585	0.2742	0.4217	0.34795	0.2768	0.3399	0.30835	0.2388	0.1735	0.20615	0.2975	0.2633	0.2804	0.6643	0.8825	0.7734	1.13	0.9231	1.02655	0.6533	0.3215	0.4874	0	0.2771	0.13855	0.1101	0.3666	0.23835
								Mann-Whitney U test
							L:E	p value
						ATO1	2.02756	0.213524
						ATO5	0.216226	0.563702
			0 = not determined			CDC19	0.667917	0.0128512
						DUR1,2	0.244417	0.0409928
	E1	Early Infection (24 h), Replicate 1				FOX2
	E2	Early Infection (24 h), Replicate 2				ICL1
	E3	Early Infection (24 h), Replicate 3				MLS1	3.28341	0.0067284
	E4	Early Infection (24 h), Replicate 4				OLE1	1.76432	0.00446526
	L1	Late Infection (96 h), Replicate 1				PCK1	1.77534	0.000379284
	L2	Late Infection (96 h), Replicate 2				PHR1	0.259235	0.656854
	L3	Late Infection (96 h), Replicate 3				PHR2	0.256168	0.213524
	L4	Late Infection (96 h), Replicate 4				SAP2
	L5	Late Infection (96 h), Replicate 5				SAP5	1.86499	0.109745
